# Supplementary material for: Genome-Wide Association Study and Selection Signatures Detect Genomic Regions Associated with Seed Yield and Oil Quality in Flax
Source: Int J Mol Sci. 2018 Aug 6;19(8):2303. doi: 10.3390/ijms19082303 (PMC6121305; doi:10.3390/ijms19082303)
Supplement: Supplementary file 1 [file ijms-19-02303-s001.zip]

Archive with 8 entries (7 files):
- ijms-338884-supplementary-final check/
- ijms-338884-supplementary-final check/Supplementary_figuresS1-S3-final check.docx
- ijms-338884-supplementary-final check/Supplementary_tables_8-final check.docx
- ijms-338884-supplementary-final check/Table_S10.xlsx
- ijms-338884-supplementary-final check/Table_S11.xls
- ijms-338884-supplementary-final check/Table_S12.xlsx
- ijms-338884-supplementary-final check/Table_S6.xlsx
- ijms-338884-supplementary-final check/Table_S7.xlsx
